# Supplementary material for: Simultaneous Determination of Fourteen Marker Compounds in the Traditional Herbal Prescription, Geumgwesingihwan, Using Ultra-Performance Liquid Chromatography–Tandem Mass Spectrometry
Source: Molecules. 2022 Jun 17;27(12):3890. doi: 10.3390/molecules27123890 (PMC9227478; doi:10.3390/molecules27123890)
Supplement: Supplementary file 1 [file molecules-27-03890-s001.zip]

Archive with 1 entries (1 files):
- molecules-1778679-supplementary.pdf
